# Supplementary material for: A Novel Approach, Based on the Combined Action of Chitosan Hydrogel and Laccases, for the Removal of Dyes from Textile Industry Wastewaters
Source: Gels. 2023 Jan 4;9(1):41. doi: 10.3390/gels9010041 (PMC9857942; doi:10.3390/gels9010041)
Supplement: Supplementary file 1 [file gels-09-00041-s001.zip]

Archive with 1 entries (1 files):
- gels-2084867-supplementary.pdf
